# Supplementary material for: Potential Action Mechanism and Inhibition Efficacy of Morinda citrifolia Essential Oil and Octanoic Acid against Stagonosporopsis cucurbitacearum Infestations
Source: Molecules. 2022 Aug 13;27(16):5173. doi: 10.3390/molecules27165173 (PMC9414982; doi:10.3390/molecules27165173)
Supplement: Supplementary file 1 [file molecules-27-05173-s001.zip]

Archive with 1 entries (1 files):
- molecules-1809402-supplementary.pdf
